# Supplementary material for: Sex Differences in Depression: Insights from Multimodal Gray Matter Morphology and Peripheral Inflammatory Factors
Source: Int J Mol Sci. 2024 Dec 14;25(24):13412. doi: 10.3390/ijms252413412 (PMC11677592; doi:10.3390/ijms252413412)
Supplement: Supplementary file 1 [file ijms-25-13412-s001.zip]

Archive with 1 entries (1 files):
- ijms-3353500-supplementary.pdf
